# Supplementary material for: Evolution and Expression of Tissue Globins in Ray-Finned Fishes
Source: Genome Biol Evol. 2016 Nov 9;9(1):32–47. doi: 10.1093/gbe/evw266 (PMC5381549; doi:10.1093/gbe/evw266)
Supplement: Supplementary Data [file evw266_Supp.zip]

Archive with 3 entries (3 files):
- GBE-160801-R1-Supplemental_Information.pdf
- Supplementary_Datasets.txt
- Table_S1.xlsx
