# Supplementary material for: Evolution and Expression of Tissue Globins in Ray-Finned Fishes
Source: Genome Biol Evol. 2016 Nov 9;9(1):32–47. doi: 10.1093/gbe/evw266 (PMC5381549; doi:10.1093/gbe/evw266)
Supplement: Supplementary Data [file evw266_Supp.zip › Table_S1.xlsx]

## Sheet: Everything
Common Name	Species name	Taxonomic Group	Gene	Database	Accession Number	Assembly / Source
Three-spined stickleback	Gasterosteus aculateus	Teleostei	Cygb1	Ensembl	ENSGACT00000016864	BROADS1
Three-spined stickleback	Gasterosteus aculateus	Teleostei	Cygb2	Ensembl	ENSGACT00000025538	BROADS1
Three-spined stickleback	Gasterosteus aculateus	Teleostei	GbX	Ensembl	ENSGACG00000006350	BROADS1
Three-spined stickleback	Gasterosteus aculateus	Teleostei	Ngb	Ensembl	ENSGACT00000010406	BROADS1
3-Spot gourami	Trichogaster trichopterus	Teleostei	Mb	NCBI	KJ561852.1	-
Adriatic sturgeon	Acipenser naccarii	Chondrostei	GbY	NCBI	SRR1924345.107932.2	SRX964236
Adriatic sturgeon	Acipenser naccarii	Chondrostei	Mb	NCBI	SRR1924344.82806.2	SRX964236
African butterflyfish	Pantodon Buchholzi	Teleostei	Cygb	Unpublished Transcriptome	TR392	Donated by Prof. Holland FRS (University of Oxford)
African butterflyfish	Pantodon Buchholzi	Teleostei	Cygb2	Unpublished Transcriptome	TR62729	Donated by Prof. Holland FRS (University of Oxford)
African butterflyfish	Pantodon Buchholzi	Teleostei	GbX	Unpublished Transcriptome	TR77111	Donated by Prof. Holland FRS (University of Oxford)
African butterflyfish	Pantodon Buchholzi	Teleostei	Mb	Unpublished Transcriptome	TR106175	Donated by Prof. Holland FRS (University of Oxford)
African butterflyfish	Pantodon Buchholzi	Teleostei	Ngb	Unpublished Transcriptome	TR2814	Donated by Prof. Holland FRS (University of Oxford)
African clawed frog	Xenopus laevis	Anuran	Cygb	Ensembl	ENSXETG00000019510	JGI_4.2
African clawed frog	Xenopus laevis	Anuran	GbX	Ensembl	ENSXETG00000000291	JGI_4.2
African clawed frog	Xenopus laevis	Anuran	GbY	NCBI	NM_001095686	JGI_4.2
African clawed frog	Xenopus laevis	Anuran	Ngb	Ensembl	ENSXETG00000027106	JGI_4.2
Albacore	Thunnus alalunga	Teleostei	Mb	NCBI	AF291832.1	-
Amazon molly	Poecilia formosa	Teleostei	Cygb1	Ensembl	ENSPFOG00000005172	Poecilia_formosa-5.1.2
Amazon molly	Poecilia formosa	Teleostei	Cygb2	Ensembl	ENSPFOG00000011582	Poecilia_formosa-5.1.2
Amazon molly	Poecilia formosa	Teleostei	GbX	Ensembl	ENSPFOG00000009774	Poecilia_formosa-5.1.2
Amazon molly	Poecilia formosa	Teleostei	Mb	Ensembl	ENSPFOG00000012371	Poecilia_formosa-5.1.2
Amazon molly	Poecilia formosa	Teleostei	Ngb	Ensembl	ENSPFOG00000016098	Poecilia_formosa-5.1.2
American alligator	Alligator mississippiensis	Crocodilian	Cygb	NCBI	XM_006269221.2	AKHW01000000
American alligator	Alligator mississippiensis	Crocodilian	GbY	NCBI	XM_006261843.1	AKHW01000000
American alligator	Alligator mississippiensis	Crocodilian	Mb	NCBI	XM_006258539.2	AKHW01000000
American alligator	Alligator mississippiensis	Crocodilian	Ngb	NCBI	XM_006263782.2	AKHW01000000
Anole lizard	Anolis carolinensis	Squamates	Cygb	ENSEMBL	ENSACAG00000028820	AnoCar2.0
Armadillo	Dasypus novemcinctus	Mammal	Cygb	ENSEMBL	ENSDNOG00000043832	Dasnov3.0
Asian arowana	Osteoglossum bicirrhosum	Teleostei	Cygb	NCBI	KPP60448	JARO00000000.2
Asian arowana	Osteoglossum bicirrhosum	Teleostei	GbX	NCBI	KPP77691	JARO00000000.2
Asian arowana	Osteoglossum bicirrhosum	Teleostei	Mb1	NCBI	KPP59865	JARO00000000.2
Asian arowana	Osteoglossum bicirrhosum	Teleostei	Mb2	NCBI	KPP66974	JARO00000000.2
Asian arowana	Osteoglossum bicirrhosum	Teleostei	Mb3	NCBI	KPP58205	JARO00000000.2
Asian arowana	Osteoglossum bicirrhosum	Teleostei	Ngb	NCBI	KPP68289	JARO00000000.2
Atlantic salmon	Salmo Salar	Teleostei	Cygb1a	NCBI	AGKD04000540.1	ICSASG_v2
Atlantic salmon	Salmo Salar	Teleostei	Cygb1b	NCBI	AGKD04000381.1	ICSASG_v2
Atlantic salmon	Salmo Salar	Teleostei	Cygb2a	NCBI	AGKD04000065.1	ICSASG_v2
Atlantic salmon	Salmo Salar	Teleostei	Cygb2b	NCBI	AGKD04000051.1	ICSASG_v2
Atlantic salmon	Salmo Salar	Teleostei	GbX2a1	NCBI	AGKD04000154.1	ICSASG_v2
Atlantic salmon	Salmo Salar	Teleostei	GbX2a2	NCBI	AGKD04000190.1	ICSASG_v2
Atlantic salmon	Salmo Salar	Teleostei	GbX2b	NCBI	AGKD04000341.1	ICSASG_v2
Atlantic salmon	Salmo Salar	Teleostei	Mb	NCBI	AGKD04001111.1	ICSASG_v2
Atlantic salmon	Salmo Salar	Teleostei	Ngb1	NCBI	AGKD04000099.1	ICSASG_v2
Atlantic salmon	Salmo Salar	Teleostei	Ngb2	NCBI	AGKD04000102.1	ICSASG_v2
Axolotl	Ambystoma mexicanum	Caudata	Cygb	ambystoma.org	contig460504	Assembly V4
Axolotl	Ambystoma mexicanum	Caudata	GbX1	ambystoma.org	contig725331	Assembly V4
Axolotl	Ambystoma mexicanum	Caudata	GbX2	ambystoma.org	contig427330	Assembly V4
Axolotl	Ambystoma mexicanum	Caudata	GbY	ambystoma.org	contig321450	Assembly V4
Banjo catfish	Bunocephalus coracoideus	Teleostei	Mb	NCBI	KJ561855.1	-
Black ghost knifefish	Apteronotus albifrons	Teleostei	Mb	NCBI	KJ561854.1	-
Bonito	Sarda chiliensis	Teleostei	Mb	NCBI	AF291834.1	-
Bowfin	Amia calva	Holostei	Cygb	NCBI	AAC_CYGB2.1	PRJNA255850
Bowfin	Amia calva	Holostei	GbX	NCBI	AAC_XGB.1.1	PRJNA255850
Bowfin	Amia calva	Holostei	GbY	NCBI	AAC_GBY.1.1	PRJNA255850
Bowfin	Amia calva	Holostei	Mb	NCBI	AAC_MYG.2.6	PRJNA255850
Brienomyrus	Brienomyrus brachyistius	Teleostei	Mb	NCBI	HO702490.2	SRX573075
Bullet tuna	Auxis rochei	Teleostei	Mb	NCBI	AB154423.1	-
Burmese python	Python bivitattus	Squamates	Cygb	NCBI	NW_006533421	GCA_000186305.2
Burmese python	Python bivitattus	Squamates	Cygb	NCBI	NW_006533421.1	GCA_000186305.2
Burmese python	Python bivitattus	Squamates	GbX	NCBI	NW_006533579	GCA_000186305.2
Burmese python	Python bivitattus	Squamates	Mb	NCBI	NW_006533129	GCA_000186305.2
Burmese python	Python bivitattus	Squamates	Ngb	NCBI	NW_006535831	GCA_000186305.2
Bushbaby	Galagidae	Mammal	CYGB	ENSEMBL	ENSOGAG00000034659	OtoGar3
Campylomormyrus	Campylomormyrus compressirostris	Teleostei	Mb	NCBI	KF860194.1	-
Cape golden mole	Chrysochloris asiatica	Mammal	Mb	NCBI	XM_006865228.1	-
Cattle	Bos taurus	Mammal	Mb	NCBI	NM_173881.2	GCA_000003055.3
Channel catfish	Ictalurus punctatus	Teleostei	Cygb1	NCBI	KF471113.1	-
Channel catfish	Ictalurus punctatus	Teleostei	Mb	NCBI	NM_001200597.1	-
Chicken	Gallus gallus	Aves	Cygb	Ensembl	ENSGALG00000001892	Galgal4
Chicken	Gallus gallus	Aves	GbE	Ensembl	ENSGALG000000118	Galgal4
Chicken	Gallus gallus	Aves	Mb	Ensembl	ENSGALG00000012541	Galgal4
Chicken	Gallus gallus	Aves	Ngb	Ensembl	ENSGALG00000010413	Galgal4
Chimpanzee	Pan troglodytes	Mammal	CYGB	Ensembl	ENSPTRG00000033861	-
Chinese salamander	Andrias davidianus	Caudata	Cygb	NCBI	GAQK01052927.1	-
Chinese softshell turtle	Pelodiscus sinensis	Testudines	Cygb	Ensembl	ENSPSIG00000002766	PelSin_1.0
Chinese softshell turtle	Pelodiscus sinensis	Testudines	GbE	NCBI	XM_006127809.2	PelSin_1.0
Chinese softshell turtle	Pelodiscus sinensis	Testudines	GbX	NCBI	XM_006131430.2	PelSin_1.0
Chinese softshell turtle	Pelodiscus sinensis	Testudines	GbY	NCBI	XM_006124603.1	PelSin_1.0
Chinese softshell turtle	Pelodiscus sinensis	Testudines	Mb	Ensembl	ENSPSIG00000008494	PelSin_1.0
Chinese softshell turtle	Pelodiscus sinensis	Testudines	Ngb	Ensembl	ENSPSIG00000004493	PelSin_1.0
Cod	Gadus morhua	Teleostei	GbX2a	Ensembl	ENSGMOG00000011508	gadMor1
Coelacanth	Latimeria chalumnae	Coelacanthiformes	Cygb	Ensembl	ENSLACG00000014904	LatCha1
Coelacanth	Latimeria chalumnae	Coelacanthiformes	GbE	Ensembl	ENSLACG00000001661	LatCha1
Coelacanth	Latimeria chalumnae	Coelacanthiformes	GbX1	Ensembl	ENSLACG00000010727	LatCha1
Coelacanth	Latimeria chalumnae	Coelacanthiformes	GbX2	Ensembl	ENSLACG00000003954	LatCha1
Coelacanth	Latimeria chalumnae	Coelacanthiformes	GbY	NCBI	XM_005990799	LatCha1
Coelacanth	Latimeria chalumnae	Coelacanthiformes	Mb	Ensembl	ENSLACG00000007526	LatCha1
Coelacanth	Latimeria chalumnae	Coelacanthiformes	Ngb	NCBI	NW_005819014.1	LatCha1
Collared flycatcher	Ficedula Albicollis	Aves	Mb	NCBI	XM_005039827.1	-
Common carp	Cyprinus carpio	Teleostei	Cygb1a	NCBI	LN591050.1	GCA_000951615.1
Common carp	Cyprinus carpio	Teleostei	Cygb1b	NCBI	LN594103.1	GCA_000951615.1
Common carp	Cyprinus carpio	Teleostei	Cygb2	NCBI	LN593899.1	GCA_000951615.1
Common carp	Cyprinus carpio	Teleostei	GbX	NCBI	LN590676.1	GCA_000951615.1
Common carp	Cyprinus carpio	Teleostei	Mb1	NCBI	KC342292.1	GCA_000951615.1
Common carp	Cyprinus carpio	Teleostei	Mb2	NCBI	DQ338464.1	GCA_000951615.1
Common carp	Cyprinus carpio	Teleostei	Ngb1	NCBI	LHQP01016573.1	GCA_000951615.1
Common carp	Cyprinus carpio	Teleostei	Ngb2	NCBI	LHQP01041410.1	GCA_000951615.1
Convict cichlid	Amatitlania nigrofasciata	Teleostei	Mb	NCBI	NM_001200597.1	-
Damselfish	Stegastes partitus	Teleostei	Mb	NCBI	XM_008277211.1	-
Degu	Octodon degus	Mammal	Mb	NCBI	XM_004623877.1	-
Dolphin	Tursiops truncatus	Mammal	CYGB	ENSEMBL	ENSTTRG00000015927	turTru1
Duck	Anas platyrhynchos	Aves	CYGB	ENSEMBL	ENSAPLG00000003674	BGI_duck_1.0
Eastern newt	Notophthalmus viridenscens	Caudata	Cygb	NCBI	comp243192	SRX221724
Eastern newt	Notophthalmus viridenscens	Caudata	GbX1	NCBI	comp886841	SRX221724
Eastern newt	Notophthalmus viridenscens	Caudata	GbX2	NCBI	comp1653863	SRX221724
Eastern newt	Notophthalmus viridenscens	Caudata	GbY	NCBI	comp38327	SRX221724
Elephant Shark	Callorhinchus milii	Chondrichthyes	Cygb	NCBI	KP056825.1	GCA_000165045.2
Elephant shark	Callorhinchus milii	Chondrichthyes	GbX1	NCBI	KP056823	GCA_000165045.2
Elephant shark	Callorhinchus milii	Chondrichthyes	GbX2	NCBI	KP056824	GCA_000165045.2
Elephant shark	Callorhinchus milii	Chondrichthyes	GbY	NCBI	NM_001292790.1	GCA_000165045.2
Elephant-nose fish	Gnathonemus petersii	Teleostei	Cygb2	Unpublished Transcriptome	TR17354	Donated by Prof. Holland FRS (University of Oxford)
Elephant-nose fish	Gnathonemus petersii	Teleostei	GbX	Unpublished Transcriptome	TR216201	Donated by Prof. Holland FRS (University of Oxford)
Elephant-nose fish	Gnathonemus petersii	Teleostei	Mb	Unpublished Transcriptome	TR5525	Donated by Prof. Holland FRS (University of Oxford)
Elephant-nose fish	Gnathonemus petersii	Teleostei	Ngb	Unpublished Transcriptome	TR20833	Donated by Prof. Holland FRS (University of Oxford)
European eel	Anguilla anguilla	Teleostei	Cygb	NCBI	AZBK01136780.1	GCA_000695075.1
European eel	Anguilla anguilla	Teleostei	GbX2a	NCBI	AZBK01812687.1	GCA_000695075.1
European eel	Anguilla anguilla	Teleostei	GbX2b	NCBI	AZBK01829606.1	GCA_000695075.1
European eel	Anguilla anguilla	Teleostei	Mb	NCBI	KJ561856.1	GCA_000695075.1
European eel	Anguilla anguilla	Teleostei	Ngb	NCBI	AZBK01838033.1	GCA_000695075.1
Fairy cichlid	Neolamprologus brichardi	Teleostei	GbX2a	NCBI	XM_006785997.1	-
Fairy cichlid	Neolamprologus brichardi	Teleostei	GbX2b	NCBI	XM_006793407.1	-
Featherback	Chitala chitala	Teleostei	Cygb	Unpublished Transcriptome	NODE_440982	Donated by Prof. Holland FRS (University of Oxford)
Featherback	Chitala chitala	Teleostei	GbX	Unpublished Transcriptome	NODE_364716	Donated by Prof. Holland FRS (University of Oxford)
Featherback	Chitala chitala	Teleostei	Mb	Unpublished Transcriptome	NODE_225554	Donated by Prof. Holland FRS (University of Oxford)
Featherback	Chitala chitala	Teleostei	Ngb	Unpublished Transcriptome	NODE_893216	Donated by Prof. Holland FRS (University of Oxford)
Fugu	Takifugu ruprides	Teleostei	CYGB1	Ensembl	ENSTRUG00000012110	FUGU 4.0
Fugu	Takifugu ruprides	Teleostei	GbX2a	Ensembl	ENSTRUG00000013217	FUGU 4.0
Fugu	Takifugu ruprides	Teleostei	Mb	Ensembl	ENSTRUT00000000079	FUGU 4.0
Goldfish	Carassius auratus	Teleostei	Mb1	NCBI	AM747267	-
Goldfish	Carassius auratus	Teleostei	Mb2	NCBI	AM747268	-
Greater amberjack	Seriola dumerili	Teleostei	Mb	NCBI	AB470257	-
Green iguana	Iguana iguana	Squamata	Mb	NCBI	EF061937	-
Green sea turtle	Chelonia mydas	Testudines	GbX	NCBI	XM_007068268.1	-
Grouper	Epinephelus bruneus	Teleostei	Mb	NCBI	JN217015.1	-
Hake	Merluccius merluccius	Teleostei	Mb	NCBI	AB491610.1	-
Herring	Clupea harenus	Teleostei	Mb	NCBI	XM_012836002.1	-
Horse	Equus caballus	Mammal	Cygb	Ensembl	ENSECAG00000019275	EquCab2
Horse	Equus caballus	Mammal	Mb	Ensembl	ENSECAG00000017982	EquCab2
Horse	Equus caballus	Mammal	Ngb	Ensembl	ENSECAG00000018152	EquCab2
Human	Homo sapiens	Mammal	Cygb	Ensembl	ENSG00000161544	GRCh38.p5
Human	Homo sapiens	Mammal	Mb	Ensembl	ENSG00000198125	GRCh38.p5
Human	Homo sapiens	Mammal	Ngb	Ensembl	ENSG00000165553	GRCh38.p5
Icefish	Notothenia coriiceps	Teleostei	Cygb1	NCBI	XM_010796279.1	-
Icefish	Chionodraco rastrospinosus	Teleostei	Mb	NCBI	U70871.2	-
Ilisha	Tenualosa ilisha	Teleostei	Mb	NCBI	AB515305.1	-
Japanese eel	Anguilla japonicus	Teleostei	Cygb	NCBI	AVPY01172216.1	GCA_000470695.1
Japanese eel	Anguilla japonicus	Teleostei	GbX2a	NCBI	AVPY01328214.1	GCA_000470695.1
Japanese eel	Anguilla japonicus	Teleostei	GbX2b	NCBI	AVPY01015139.1	GCA_000470695.1
Japanese eel	Anguilla japonicus	Teleostei	Mb	NCBI	AVPY01172228.1	GCA_000470695.1
Japanese eel	Anguilla japonicus	Teleostei	Ngb	NCBI	AVPY01022326.1	GCA_000470695.1
Japanese horse sackerel	Trachurus japonicus	Teleostei	Mb	NCBI	AB515303.1	-
Japanese seabass	Lateolobrax maculatus	Teleostei	GbX2a	NCBI	GBZV01043258	GBZV01000000
Japanese seabass	Lateolobrax maculatus	Teleostei	GbX2b	NCBI	GBZV01009731	GBZV01000000
Japanese seabream	Pagrus major	Teleostei	Mb	NCBI	AB529437.1	-
Killifish	Austrofundulus limnaeus	Teleostei	Mb	NCBI	XM_014004967.1	-
Little brown bat	Myotis lucifugus	Mammal	Mb	NCBI	XM_006092706.1	-
Little skate	Leucoraja erinacea	Chondrichthyes	GbY	Skatebase	Contig76746	AESE010000000
Medaka	Oryzias latipes	Teleostei	Cygb1	Ensembl	ENSORLT00000015611	HdrR
Medaka	Oryzias latipes	Teleostei	Cygb2	Ensembl	ENSORLT00000000821	HdrR
Medaka	Oryzias latipes	Teleostei	GbX	Ensembl	ENSORLG00000017054	HdrR
Medaka	Oryzias latipes	Teleostei	Mb	Ensembl	ENSORLT00000005170	HdrR
Medaka	Oryzias latipes	Teleostei	Ngb	Ensembl	ENSORLT00000020359	HdrR
Mexican tetra	Astyanax mexicanus	Teleostei	Cygb1	Ensembl	ENSAMXG00000019396	AstMex102
Mexican tetra	Astyanax mexicanus	Teleostei	Cygb2	Ensembl	ENSAMXG00000015815	AstMex102
Mexican tetra	Astyanax mexicanus	Teleostei	GbX	Ensembl	ENSAMXG00000012446	AstMex102
Mexican tetra	Astyanax mexicanus	Teleostei	Mb	Ensembl	ENSAMXT00000012181	AstMex102
Mexican tetra	Astyanax mexicanus	Teleostei	Ngb	Ensembl	ENSAMXT00000002652	AstMex102
Milkfish	Chanos chanos	Teleostei	Mb	NCBI	AB480168.1	-
Minke whale	Balaenoptera acutorostrata	Mammal	Mb	NCBI	XM_007165704.1	-
Mouse	Mus musculus	Mammal	Cygb	Ensembl	ENSMUSG00000020810	GRCm38.p4
Mouse	Mus musculus	Mammal	Mb	Ensembl	ENSMUSG00000018893	GRCm38.p4
Mouse	Mus musculus	Mammal	Ngb	Ensembl	ENSMUSG00000021032	GRCm38.p4
Nile tilapia	Oreochromic niloticus	Teleostei	Cygb1	Ensembl	ENSONIT00000024501	Orenil1.0
Nile tilapia	Oreochromic niloticus	Teleostei	Cygb2	Ensembl	ENSONIT00000023002	Orenil1.0
Nile tilapia	Oreochromic niloticus	Teleostei	GbX2a	Ensembl	ENSONIG00000012165	Orenil1.0
Nile tilapia	Oreochromis niloticus	Teleostei	GbX2b	Ensembl	ENSONIG00000018850	Orenil1.0
Nile tilapia	Oreochromic niloticus	Teleostei	Mb	Ensembl	ENSONIT00000022725	Orenil1.0
Nile tilapia	Oreochromic niloticus	Teleostei	Ngb	NCBI	XM_003453052.2	Orenil1.0
Northern elephant seal	Mirounga Angustirostris	Mammal	Mb	NCBI	KC524754.1	-
Northern pike	Esox lucius	Teleostei	Cygb1	NCBI	NC_025978.2	ASM72191v2
Northern pike	Esox lucius	Teleostei	Cygb2	NCBI	NC_025976.2	ASM72191v2
Northern pike	Esox lucius	Teleostei	GbX2a	NCBI	NC_025982.2	ASM72191v2
Northern pike	Esox lucius	Teleostei	GbX2b	NCBI	NC_025981.2	ASM72191v2
Northern pike	Esox lucius	Teleostei	Mb	NCBI	NC_025976.2	ASM72191v2
Northern pike	Esox lucius	Teleostei	Ngb	NCBI	NC_025982.2	ASM72191v2
Pig	Sus scrofa	Mammal	Cygb	Ensembl	ENSSSCG00000017181	Sscrofa10.2
Pig	Sus scrofa	Mammal	Mb	NCBI	NM_214236.1	Sscrofa10.2
Pig	Sus scrofa	Mammal	Ngb	Ensembl	ENSSSCG00000002399	Sscrofa10.2
Platyfish	Xiphophorus maculatus	Teleostei	Cygb1	Ensembl	ENSXMAG00000012342	Xipmac4.4.2
Platyfish	Xiphophorus maculatus	Teleostei	Cygb2	Ensembl	ENSXMAG00000006158	Xipmac4.4.2
Platyfish	Xiphophorus maculatus	Teleostei	GbX2a	Ensembl	ENSXMAG00000006618	Xipmac4.4.2
Platyfish	Xiphophorus maculatus	Teleostei	Mb	Ensembl	ENSXMAT00000006907	Xipmac4.4.2
Pupfish	Cyprinodon variegatus	Teleostei	Cygb1	NCBI	XM_015380046.1	-
Rabbitfish	Siganus canaliculatus	Teleostei	Mb	NCBI	KC206065.1	-
Racoon	Procyon lotor	Mammal	Mb	NCBI	KC524760.1	-
Rainbow trout	Oncorhynchus mykiss	Teleostei	Cygb1a	NCBI	CCAF010050833.1	PRJEB4421
Rainbow trout	Oncorhynchus mykiss	Teleostei	Cygb1b	NCBI	CCAF010034450.1	PRJEB4421
Rainbow trout	Oncorhynchus mykiss	Teleostei	Cygb2a	NCBI	CCAF010079063.1	PRJEB4421
Rainbow trout	Oncorhynchus mykiss	Teleostei	Cygb2b	NCBI	CCAF010019580.1	PRJEB4421
Rainbow trout	Oncorhynchus mykiss	Teleostei	GbX2a1	NCBI	CCAF010023824.1	PRJEB4421
Rainbow trout	Oncorhynchus mykiss	Teleostei	GbX2a2	NCBI	CCAF010029740.1	PRJEB4421
Rainbow trout	Oncorhynchus mykiss	Teleostei	GbX2b	NCBI	CCAF010088259.1	PRJEB4421
Rainbow trout	Oncorhynchus mykiss	Teleostei	Mb1	NCBI	CCAF010089063.1	PRJEB4421
Rainbow trout	Oncorhynchus mykiss	Teleostei	Mb2*	NCBI	CCAF010099623.1	PRJEB4421
Rainbow trout	Oncorhynchus mykiss	Teleostei	Ngb1	NCBI	CCAF010025211.1	PRJEB4421
Rainbow trout	Oncorhynchus mykiss	Teleostei	Ngb2	NCBI	CCAF010133937.1	PRJEB4421
Saker falcon	Falco cherrug	Aves	Mb	NCBI	XM_005446701.1	-
Saratoga	Scleropages jardinii	Teleostei	Mb	NCBI	KJ561850.1	-
Silver arowana	Osteoglossum bicirrhosum	Teleostei	Cygb	Unpublished Transcriptome	TR65882	Donated by Prof. Holland FRS (University of Oxford)
Silver arowana	Osteoglossum bicirrhosum	Teleostei	GbX	Unpublished Transcriptome	TR21316	Donated by Prof. Holland FRS (University of Oxford)
Silver arowana	Osteoglossum bicirrhosum	Teleostei	Mb1	Unpublished Transcriptome	TR81226	Donated by Prof. Holland FRS (University of Oxford)
Silver arowana	Osteoglossum bicirrhosum	Teleostei	Mb2	Unpublished Transcriptome	NODE_714436	Donated by Prof. Holland FRS (University of Oxford)
Silver arowana	Osteoglossum bicirrhosum	Teleostei	Mb3	Unpublished Transcriptome	TR12241	Donated by Prof. Holland FRS (University of Oxford)
Silver arowana	Osteoglossum bicirrhosum	Teleostei	Ngb	Unpublished Transcriptome	TR76519	Donated by Prof. Holland FRS (University of Oxford)
Snakehead murrel	Channa striata	Teleostei	Mb	NCBI	KC206066.1	-
Spotted gar	Lepisosteus oculatus	Holostei	Cygb	NCBI	BLO_CYGB.1.1	LepOcu1
Spotted gar	Lepisosteus oculatus	Holostei	GbX1	Ensembl	ENSLOCG00000014709	LepOcu1
Spotted gar	Lepisosteus oculatus	Holostei	GbX2	Ensembl	ENSLOCG00000012798	LepOcu1
Spotted gar	Lepisosteus oculatus	Holostei	GbY	Ensembl	ENSLOCG00000007868	LepOcu1
Spotted gar	Lepisosteus oculatus	Holostei	Mb	NCBI	BLO_MYG.4.4	LepOcu1
Spotted gar	Lepisosteus oculatus	Holostei	Ngb	Ensembl	ENSLOCG00000011029	LepOcu1
Star nosed mole	Condylura cristata	Mammal	Mb	NCBI	NM_001287785.1	-
Green spotted pufferfish	Tetraodon nigroviridis	Teleostei	Cygb1	Ensembl	ENSTNIG00000011601	TETRAODON 8.0
Green spotted pufferfish	Tetraodon nigroviridis	Teleostei	GbX2a	NCBI	ENSTNIG00000017461	TETRAODON 8.0
Green spotted pufferfish	Tetraodon nigroviridis	Teleostei	Mb	Ensembl	ENSTNIT00000008383	TETRAODON 8.0
Tibetan frog	Nanorana parkeri	Anuran	Cygb	NCBI	R014559	ASM93562v1
Tibetan frog	Nanorana parkeri	Anuran	GbX	NCBI	R010633	ASM93562v1
Tibetan frog	Nanorana parkeri	Anuran	Ngb	NCBI	R021299	ASM93562v1
Walking catfish	Clarias batrachus	Teleostei	Mb	NCBI	KC206067.1	-
Western painted turtle	Chrysemys picta bellii	Testudines	Cygb	NCBI	XM_005297540.2	ChrPicBel3.0.1
Western painted turtle	Chrysemys picta bellii	Testudines	GbE	NCBI	XM_005293060.2	ChrPicBel3.0.1
Western painted turtle	Chrysemys picta bellii	Testudines	GbX	NCBI	XM_005293187.1	ChrPicBel3.0.1
Western painted turtle	Chrysemys picta bellii	Testudines	GbY	NCBI	XM_005306194.2	ChrPicBel3.0.1
Western painted turtle	Chrysemys picta bellii	Testudines	Mb	NCBI	XM_005300826.2	ChrPicBel3.0.1
Western painted turtle	Chrysemys picta bellii	Testudines	Ngb	NCBI	XM_005301643.2	ChrPicBel3.0.1
White trevally	Pseudocaranx dentex	Teleostei	Mb	NCBI	AB474558.2	-
Yellow croaker	Larimichthys	Teleostei	Cygb2	NCBI	XM_010735912.1	-
Zebrafinch	Taeniopygia guttata	Aves	Cygb	Ensembl	ENSTGUG00000007852	taeGut3.2.4
Zebrafinch	Taeniopygia guttata	Aves	GbE	Ensembl	ENSTGUG00000009608	taeGut3.2.4
Zebrafinch	Taeniopygia guttata	Aves	Mb	Ensembl	ENSTGUG00000010818	taeGut3.2.4
Zebrafinch	Taeniopygia guttata	Aves	Ngb	Ensembl	ENSTGUG00000012286	taeGut3.2.4
Zebrafish	Danio rerio	Teleostei	Cygb1	Ensembl	ENSDARG00000099371	GRCz10
Zebrafish	Danio rerio	Teleostei	Cygb2	Ensembl	ENSDARG00000070148	GRCz10
Zebrafish	Danio rerio	Teleostei	GbX	Ensembl	ENSDARG00000032896	GRCz10
Zebrafish	Danio rerio	Teleostei	Mb	Ensembl	ENSDART00000136378	GRCz10
Zebrafish	Danio rerio	Teleostei	Ngb	Ensembl	ENSDART00000075510	GRCz10
